# Supplementary material for: A Comparative Proteomic Analysis of the Soluble Immune Factor Environment of Rectal and Oral Mucosa
Source: PLoS One. 2014 Jun 30;9(6):e100820. doi: 10.1371/journal.pone.0100820 (PMC4076261; doi:10.1371/journal.pone.0100820)
Supplement: Table S1 — A comparative proteomic analysis of the soluble immune factor environment of rectal and oral mucosa: Proteins Identified by Label Free MS/MS in Rectal and Salivary Mucosal Fluid. (XLSX) [file pone.0100820.s002.xlsx]

## Sheet: Common Protiens
Table S1. A comparative proteomic analysis of the soluble immune factor environment of rectal and oral mucosa: Proteins Identified by Label Free MS/MS in Rectal and Salivary Mucosal Fluid
R#: Replicate Number
SF: Salivary Fluid
RL: Rectal Lavage Fluid
			Normalized abundance					Log2 abundance
Accession	Description	Functional Annotation	R1 SF	R2 SF	R1 RL	R2 RL		R1 SF	R2 SF	R1 RL	R2 RL
IPI00855918	Mucin 5B	Anitimicrobial	2.95435e+07	2.97974e+07	1.73457e+06	1.98729e+06		1.95791	1.97025	-2.13229	-1.93606
IPI00783987	Complement C3	Complement Cascade, inflammation, antimicrobial	770235	728572	639237	936265		-0.265382	-0.345609	-0.53433	0.0162364
IPI00290078	Keratin, type II cytoskeletal 4	Strucutral	1.25468e+07	1.13165e+07	3.13127e+06	3.43495e+06		1.5445	1.39561	-0.458	-0.324456
IPI00745872	Serum albumin	Ion Binding, Apoptosis	1.14374e+08	1.14397e+08	1.3521e+08	7.41916e+07		-0.378474	-0.378186	-0.137031	-1.0029
IPI00478003	Alpha-2-Macroglobulin	Complement cascade, Inflammation, Antimicrobial, Cell Differentiation	650479	632080	1.97144e+06	1.93397e+06		-0.904556	-0.945952	0.695116	0.667432
IPI00242956	IgGFc-binding protein	Strucutral	285960	344845	2.68857e+06	2.43538e+06		-2.31435	-2.04422	0.918606	0.775911
IPI00300725	Keratin, type II cytoskeletal 6A	Strucutral	8.33322e+06	7.46385e+06	2.75479e+06	3.86791e+06		0.628468	0.469515	-0.968464	-0.478851
IPI00022463	Serotransferrin	Ion Binding	3.48038e+06	3.11939e+06	5.57985e+06	3.43431e+06		-0.353758	-0.51174	0.327225	-0.372982
IPI00009866	Keratin, type I cytoskeletal 13	Structural	1.53122e+07	1.29831e+07	2.73975e+06	2.0379e+06		1.36265	1.12461	-1.11991	-1.54688
IPI00386879	IGHA1	Immunoglobulin	1.58071e+07	1.67333e+07	5.31932e+07	5.4955e+07		-0.39317	-0.31102	1.3575	1.4045
IPI00300786	Alpha-amylase 1	Carbohydrate Metabolism	1.04259e+08	1.03475e+08	4.45044e+06	4.0313e+06		3.30997	3.29908	-1.24011	-1.38281
IPI00007244	Isoform H14 of Myeloperoxidase	Antimicrobial	346898	318908	921105	1.47154e+06		-2.02807	-2.14944	-0.619215	0.056673
IPI00925547	Kaliocin-1	Unknown	1.82981e+06	1.89998e+06	2.62383e+06	667492		-0.567238	-0.512948	-0.0472592	-2.02211
IPI00419215	Alpha-2-macroglobulin-like protein 1	Antiprotease	342135	299459	628061	961796		-1.07481	-1.26702	-0.198476	0.416351
IPI00004573	Polymeric immunoglobulin receptor	Immunoglobulin Mediated Immunity	1.12959e+07	1.05891e+07	1.62744e+07	769212		0.676981	0.583764	1.20379	-3.19929
IPI00969456	Ig kappa constant	Immunoglobulin Mediated Immunity	3.11317e+07	2.67792e+07	1.20277e+08	1.29333e+08		-0.781308	-0.998579	1.1686	1.27333
IPI00099110	Deleted in malignant brain tumors 1 protein	Antimicrobial	4.10214e+06	3.97016e+06	165401	1.9376e+06		2.16357	2.11639	-2.46877	1.08146
IPI00641737	Haptoglobin	Acute Phase Response, Antimicrobial	1.21524e+06	1.21387e+06	1.05654e+06	829312		0.116098	0.114469	-0.0857976	-0.435161
IPI00010471	Plastin-2	Inflammation	238296	217427	523730	655471		-1.26633	-1.39855	-0.130255	0.193454
IPI00166729	Zinc-alpha-2-glycoprotein	Lipid Metabolism, Antigen Processing, Cell Growth	4.46959e+06	4.64585e+06	754296	681690		1.99161	2.04741	-0.575328	-0.721344
IPI00021439	Actin	Structural, Cell Motility	3.02756e+06	2.6529e+06	1.55187e+06	724769		0.758273	0.567688	-0.205877	-1.30429
IPI00220327	Keratin, type II cytoskeletal 1	Structural	1.6e+06	1.47979e+06	6.81668e+06	4.37828e+06		-0.710289	-0.82297	1.38071	0.742004
IPI00022418	Isoform 5 of Fibronectin	Wound healing	42891.6	45724.4	238998	301954		-1.28281	-1.19054	1.19542	1.53275
IPI00418169	Isoform 2 of Annexin A2	Ion Binding, Angiogeneisis	223165	186836	1.52587e+06	747346		-2.35985	-2.61619	0.413596	-0.616184
IPI00896380	Ig mu chain C region	Immunoglobulin	2.01894e+06	1.90603e+06	3.22044e+06	3.54321e+06		-0.0131864	-0.0962089	0.660476	0.798276
IPI00009865	Keratin, type I cytoskeletal 10	Strucutural	702550	504290	2.542e+06	203344		0.0708514	-0.407494	1.92614	-1.71782
IPI00026314	Gelsolin	Cell Adhesion	212932	196581	1.124e+07	4.77193e+06		-1.44474	-1.56001	4.27736	3.04137
IPI00025023	Lactoperoxidase	Antimicrobial	475651	490344	108085	58626.8		1.9277	1.97159	-0.210033	-1.09257
IPI00418163	complement C4-B preproprotein	Complement Cascade, Inflammation, Antimicrobial	42093.8	35646.1	292684	218572		-1.41231	-1.65218	1.38535	0.964111
IPI00019591	Complement factor B	Complement Cascade, Inflammation, Antimicrobial	59683.1	83730.5	503120	1.04016e+06		-1.90819	-1.41976	1.16732	2.21515
IPI00011692	Involucrin	Structural	282926	260554	301586	294091		-1.6792	-1.79804	-1.58705	-1.62336
IPI00876888	cDNA FLJ78387	Unknown	2.00412e+06	2.18612e+06	1.47557e+06	949126		-1.07429	-0.948886	-1.51599	-2.15259
IPI00218918	Annexin A1	Inflammation, Cell Differentiaiton, Apoptosis	1.23109e+06	1.06177e+06	316531	441900		-0.102923	-0.316389	-2.06244	-1.58107
IPI00003865	Isoform 1 of Heat shock cognate 71 kDa protein	Cell Metabolism, Transcription	266143	246200	125915	147888		-0.360065	-0.472436	-1.43982	-1.20777
IPI00013808	Alpha-actinin-4	Structural	52697.1	41563.7	729169	38546.5		-0.4661	-0.8085	3.32436	-0.917225
IPI00019502	Isoform 1 of Myosin-9	Cytoskeletal Protein	69148.4	64615.5	431305	482723		-1.13744	-1.23526	1.5035	1.66599
IPI00013933	Isoform DPI of Desmoplakin	Cell Adhesion	92452.5	83583.8	63842.7	29622.5		0.927846	0.782356	0.393656	-0.714171
IPI00654755	Hemoglobin subunit beta	Ion Binding	1.1909e+06	1.21393e+06	1.049e+06	6.50165e+06		0.217093	0.244725	0.0340627	2.66585
IPI00299547	Isoform 2 of Neutrophil gelatinase-associated lipocalin	Ion Binding, Apoptosis, Antimicrobial	498518	509460	1.70818e+06	1.81047e+06		-2.13521	-2.10389	-0.358464	-0.274561
IPI00017601	Ceruloplasmin	Ion Binding	109252	98065.9	26414.2	78902.9		0.302133	0.146294	-1.74615	-0.16738
IPI00009867	Keratin, type II cytoskeletal 5	Structural	669832	682178	2.02918e+06	2.21386e+06		-0.276813	-0.250463	1.32221	1.44788
IPI00019359	Keratin, type I cytoskeletal 9	Structural	315422	387999	3.7935e+06	1.44171e+06		-1.14526	-0.846489	2.44291	1.04716
IPI00297056	Cornulin	Cell Adhesion	274836	309190	376254	377722		-1.30511	-1.13519	-0.851976	-0.846355
IPI00553177	Alpha-1-antitrypsin	Anitprotease	132986	125955	161565	110164		-0.36301	-0.441371	-0.0821682	-0.634632
IPI00298497	Fibrinogen beta chain	Wound healing	182135	187648	866483	503504		-0.952797	-0.909782	1.29736	0.514195
IPI00555812	vitamin D-binding protein isoform 1 precursor	Cell Metabolism	280718	231707	90423.8	229413		0.235076	-0.0417422	-1.39927	-0.0560962
IPI00465436	Catalase	Antimicrobial	153261	148166	206413	140017		-0.746311	-0.795088	-0.316768	-0.876698
IPI00418471	Vimentin	Structural	51231.9	44541.9	307594	484478		-0.892342	-1.09422	1.69357	2.34898
IPI00947285	suprabasin isoform 1 precursor	Structural	36745.7	45594.8	132846	125921		-1.80584	-1.49454	0.0482758	-0.0289653
IPI00027509	Matrix metalloproteinase-9	Inflammation	24041.9	25323.8	510774	25826.6		-1.76299	-1.68806	2.64607	-1.65969
IPI00027497	Glucose-6-phosphate isomerase	Cell Metabolism	132195	138499	84687.9	102319		1.21073	1.27794	0.568293	0.841134
IPI00291175	Vinculin	Cell Adhesion, Cell Motility	29656.7	28778.2	234252	237703		-1.94066	-1.98404	1.04097	1.06207
IPI00082931	Small proline-rich protein 3	Structural	260418	421119	509853	2.25189e+06		-3.65796	-2.96456	-2.68871	-0.545728
IPI00302592	Filamin A	Structural	21576.4	15511.6	27069.8	5.86164e+06		-1.70358	-2.17969	-1.37635	6.38212
IPI00022204	Serpin B3	Antiprotease, Apoptosis	144857	154800	632375	858485		-2.55272	-2.45693	-0.42656	0.0144532
IPI00300376	Protein-glutamine gamma-glutamyltransferase E	Structural	164981	163055	253638	78805.1		-0.477952	-0.494892	0.142519	-1.54389
IPI00217963	Keratin, type I cytoskeletal 16	Structural	585696	532841	83116.3	253327		1.05988	0.923429	-1.75707	-0.149277
IPI00219365	Moesin	Inflammation, Cytoskeletal Protein	96901	95334.9	50285.3	47590.2		0.298339	0.274831	-0.648035	-0.727509
IPI00027444	Leukocyte elastase inhibitor	Antiprotease	97591.7	99480.4	132386	94387.8		-0.644897	-0.617244	-0.204975	-0.693055
IPI00219525	6-phosphogluconate dehydrogenase, decarboxylating	Cell Metabolism	97139	91067.1	323752	243051		0.0458407	-0.0472795	1.78261	1.36898
IPI00029739	Complement factor H	Compelement Cascade, Inflammation, Antimicrobial	145183	199283	84192.9	133662		0.264091	0.72103	-0.522015	0.144806
IPI00103397	Mucin-5AC (Fragment)	Antimicrobial	15142.1	11984.8	19011.4	44697.7		-1.2881	-1.62547	-0.959805	0.273534
IPI00304962	Collagen alpha-2(I) chain	Structural, Inflammation	15387.7	62427.2	171558	67125.5		-2.99421	-0.973812	0.484639	-0.869125
IPI00218192	Inter-alpha-trypsin inhibitor heavy chain H4	Acute Phase Response, Inflammation	16195.2	11858	87031	77628		-1.34414	-1.79385	1.08183	0.916873
IPI00827875	Lambda-chain	Immunoglobulin Mediated Immunity	5.9982e+06	7.04428e+06	2.83886e+07	2.37021e+07		-0.689486	-0.457562	1.55323	1.29293
IPI00374315	UPF0762 protein C6orf58	Unknown	3.48969e+06	3.25794e+06	1.22795e+06	1.89131e+06		1.67783	1.57869	0.170982	0.794119
IPI00008359	Keratin, type II cytoskeletal 2 oral	Structural	201732	150248	638108	433760		0.712666	0.287571	2.37403	1.81712
IPI00022488	Hemopexin	Ion Binding, Cellular Transport	192617	238721	541202	132330		-0.448855	-0.139265	1.04158	-0.990446
IPI00304557	Short palate, lung and nasal epithelium carcinoma-associated protein 2	Lipid Metabolism, Antigen Processing, Lipid Metabolism	596940	555088	19491.6	1.65987e+06		2.25391	2.14904	-2.68275	3.72932
IPI00021891	Fibrinogen gamma chain	Wound healing	182396	178268	128256	335577		-0.345029	-0.37806	-0.853083	0.534538
IPI00478816	Serine protease inhibitor Kazal-type 5	Antiprotease, Cytoskeletal Protein, Angiogenesis, Inflammation, Cell Adhesion	48657.1	58201.1	79399.6	66200.3		-1.60368	-1.34529	-0.897202	-1.1595
IPI00024095	Annexin A3	Antimicrobial, Inflammation	185477	216711	62005.9	139557		-0.607806	-0.383276	-2.18857	-1.01819
IPI00465248	alpha-enolase of Alpha-enolase	Transcription, Cell Metabolism	312788	278500	2.14919e+06	89240.4		1.13725	0.969739	3.91778	-0.672169
IPI00465439	Fructose-bisphosphate aldolase A	Cell Metabolism	168881	152039	52452.3	70685.6		0.874112	0.722548	-0.812819	-0.382408
IPI00217966	L-lactate dehydrogenase A chain	Cell Metabolism	113635	109837	6.64475e+06	655289		-1.13879	-1.18784	4.73094	1.38893
IPI00291866	Plasma protease C1 inhibitor	Complement Cascade, Acute Phase, Wound Healing	11382	11380.2	398786	939406		-2.4688	-2.46903	2.66199	3.89813
IPI00003351	Extracellular matrix protein 1	Angiogenesis	25236.1	26697.9	52612.3	42358.4		-1.55822	-1.47698	-0.498311	-0.811063
IPI00021812	Neuroblast differentiation-associated protein AHNAK	Cell Differentiation	10024.3	8030.63	133648	22705.3		-2.46227	-2.78218	1.2746	-1.28274
IPI00010796	Protein disulfide-isomerase	Redox Homeostasis, Lipid Metabolism	58344.9	49881.2	55231.6	492690		0.324386	0.0982772	0.245274	3.40239
IPI00169383	Phosphoglycerate kinase	Cell Metabolsim	41932.2	31859.8	4640.68	9898.74		2.05839	1.66206	-1.11726	-0.0243547
IPI00022974	Prolactin-inducible protein	Structural	1.60162e+07	1.18381e+07	34997.6	9521.22		6.37555	5.93946	-2.46251	-4.34054
IPI00007797	Fatty acid-binding protein, epidermal	Lipid Metabolism, Cell Differentiation	203082	232741	165686	195064		-1.54753	-1.35086	-1.84114	-1.60564
IPI00007047	Protein S100-A8	Inflammation, Antimicirobial	240543	230040	752153	205348		-2.10141	-2.16581	-0.456676	-2.32963
IPI00021841	Apolipoprotein A-I	Cholesterol Metabolism, Lipid Metabolsim, Inflammation	140274	109385	380793	234667		-0.0424332	-0.401269	1.39833	0.69993
IPI00021885	Fibrinogen alpha chain	Wound healing	220464	147171	19141.7	58925.4		1.00493	0.421879	-2.52082	-0.898653
IPI00384444	Keratin, type I cytoskeletal 14	Structural	584034	551574	310062	230760		0.959494	0.876998	0.0459987	-0.380167
IPI00003362	Heat Shock 20kDa protein	Apoptosis, Cell Metabolism, Cell Proliferation, Platelet Degranulation	140220	142032	1.03554e+07	169709		-1.53056	-1.51203	4.67599	-1.25518
IPI00382470	Heat shock protein HSP 90-alpha	Cell Signaling	65985.7	133666	275442	41817.8		0.313769	1.33217	2.37529	-0.344268
IPI00291262	Apolipoprotein J	Apoptosis, Complement Cascade, Inflammation	50799	38762	917947	199659		-1.56943	-1.95959	2.6061	0.405234
IPI00847635	Alpha-1-antichymotrypsin	Acute Phase Response, Antiprotease	12127	11178.4	56583.9	22518.3		-1.48877	-1.60627	0.7334	-0.595893
IPI00477227	Keratin, type II cytoskeletal 78	Structural	64794.9	91575.7	16696	32106.6		1.24709	1.74617	-0.709288	0.234081
IPI00171411	Golgi membrane protein 1	Virus Response Protein	109446	89598.8	27174.4	37383.3		1.3247	1.03603	-0.685202	-0.225054
IPI00450768	Keratin, type I cytoskeletal 17	Structural	68642.4	62954.3	16952.4	6878.69		1.0309	0.906103	-0.986712	-2.288
IPI00298057	Periplakin	Structural	28909	27332.1	13394.1	23504.5		0.0193319	-0.0615946	-1.09059	-0.27925
IPI00940245	Immunoglobulin heavy chain variant	Immunoglobulin Mediated Immunity	9.19751e+06	1.00971e+07	1.0805e+07	2.55178e+07		0.924705	1.05933	1.15709	2.39689
IPI00178926	Immunoglobulin J chain	Immunoglobulin Mediated Immunity	4.19629e+06	4.06024e+06	1.06968e+07	1.98814e+06		0.577648	0.530096	1.92763	-0.500046
IPI00019038	Lysozyme C	Antimicrobial	1.08107e+06	1.27292e+06	811185	1.75609e+06		0.0631336	0.298804	-0.35123	0.763036
IPI00021828	Cystatin-B	Antiprotease	1.52295e+06	1.88721e+06	121894	2.41093e+06		2.02325	2.33263	-1.61992	2.68597
IPI00179330	Ubiquitin C splice variant	Cell Signaling	168421	131646	1.24172e+06	2.16692e+06		-2.19463	-2.55004	0.687567	1.49087
IPI00004310	Ly6/PLAUR domain-containing protein 3	Cell Matrix Protein, Cell Migration	40440.2	42010.1	248616	238300		-2.82553	-2.77059	-0.205472	-0.266617
IPI00022431	Alpha-2-HS-glycoprotein	Cell Metabolism	57803.3	74004.5	128760	112566		-1.19523	-0.83877	-0.0397666	-0.23368
IPI00292532	Cathelicidin antimicrobial peptide precursor	Antimicrobial	68160.4	60258	39753.3	67575.9		-0.767596	-0.945377	-1.54546	-0.780022
IPI00007726	Kallikrein-13	Protease	39101.7	46752.3	96064.6	110552		-2.07561	-1.81781	-0.77884	-0.576196
IPI00032328	Kininogen-1	Wound healing, Inflammation	26800	25149.3	138475	638523		-1.79414	-1.88585	0.575179	2.7803
IPI00027486	Carcinoembryonic antigen-related cell adhesion molecule 5	Cell Signaling	37301.4	27533.3	143943	106699		-1.43111	-1.86916	0.517094	0.085142
IPI00023673	Galectin-3-binding protein	Cell Adhesion	99473.5	120258	515865	302714		-0.318549	-0.0447993	2.05606	1.28702
IPI00006560	Serpin B13	Antiprotease, Cell Differentiation	21451.9	20841.7	118832	41573.3		-1.29391	-1.33553	1.17584	-0.339351
IPI00298828	Beta-2-glycoprotein 1	Wound healing	11012	18538.9	48825.8	30991.9		-1.59772	-0.84624	0.550851	-0.104901
IPI00031547	Desmoglein-3	Cell Adhesion	57273.5	45980.7	605633	267673		-0.750526	-1.06737	2.65198	1.47401
IPI00643920	Transketolase	Cell Metabolism	37528	38898.1	49164.2	19015.5		0.980009	1.03174	1.36965	-0.000783636
IPI00022229	Apolipoprotein B-100	Lipid Metabolism, Inflammation	5648.25	5415.04	17523.5	19542.1		-0.0536102	-0.114444	1.57981	1.7371
IPI00009650	Lipocalin-1	Protease, Taste	9.42357e+06	1.01119e+07	101269	273701		4.10779	4.2095	-2.43222	-0.997809
IPI00032294	Cystatin-S	Antiprotease	2.00028e+07	2.32348e+07	329612	928921		3.89653	4.11262	-2.02675	-0.531967
IPI00219806	Protein S100-A7	Antimicrobial, Inflammation	207513	149272	2.92017e+06	3.99816e+06		-2.92281	-3.39808	0.891963	1.34525
IPI00027462	Protein S100-A9	Antimicrobial, Inflammation	472534	412069	1.47873e+06	480924		-1.75971	-1.95724	-0.113839	-1.73432
IPI00295105	Carbonic anhydrase 6	Cell Metabolism	659741	694023	272639	276482		1.567	1.64008	0.292093	0.312289
IPI00060800	Zymogen granule protein 16 homolog B	Unknown	1.471e+06	1.06611e+06	297804	364763		3.02666	2.56221	0.722294	1.01489
IPI00299729	Transcobalamin-1	Cell Metabolism	238414	202209	25585.7	44475.9		1.6392	1.40159	-1.58085	-0.783167
IPI00018534	Histone H2B type 1-L	Structural	179918	150599	2091.54	9382.92		3.00939	2.75276	-3.41724	-1.25177
IPI00291410	Long palate, lung and nasal epithelium carcinoma-associated protein 1	Innate Immunity	360879	288824	107557	128894		1.47937	1.15805	-0.267039	-0.00595222
IPI00025512	Heat shock protein beta-1	Cell Signaling	102816	85563.2	641386	198583		-1.15366	-1.41867	1.48747	-0.203986
IPI00744692	Transaldolase	Cell Metabolism	89383.3	118509	8384.52	25752.3		0.151361	0.55828	-3.26285	-1.64394
IPI00216691	Profilin-1	SIV Pathogenesis	101581	105489	68323.2	104373		0.0615242	0.115985	-0.510657	0.100646
IPI00021304	Keratin, type II cytoskeletal 2 epidermal	Structural	29523.7	27650.6	147370	17387.1		0.0658571	-0.0287096	2.38535	-0.698001
IPI00019580	Plasminogen	Wound healing, Inflammation, Complement Activaiton	11415.8	11580.7	31808.8	54691.8		-1.52853	-1.50784	-0.0501325	0.731765
IPI00022417	Leucine-rich alpha-2-glycoprotein	Cell Differentiation	19960.3	17128.4	37330.5	31941.9		-0.92948	-1.15023	-0.0262593	-0.251166
IPI00296537	Fibulin-1	Wound healing	1742.01	4144.61	3941.86	13246.8		-3.2273	-1.97682	-2.04918	-0.300481
IPI00031461	Rab GDP dissociation inhibitor beta	Protein Transport, Cell Signaling	20086.8	25840.5	33221.1	6925.26		0.749482	1.11287	1.47533	-0.786825
IPI00021263	14-3-3 protein zeta/delta	Cell Metabolism, Transcription, Apoptosis, Platelet Activaiton	58084.3	65930.2	69371	46393.6		0.224288	0.407078	0.480472	-0.0999359
IPI00292858	Thymidine phosphorylase	Inflammation, Angiogenesis, Cell Differentiation	12582.5	15293.5	81969.6	415517		-1.85723	-1.57573	0.846441	3.18819
IPI00022426	Protein AMBP	Inflammation, Antiprotease	4691.99	8355.16	20361.5	39410.8		-1.61403	-0.781561	0.503544	1.45629
IPI00011285	Calpain-1 catalytic subunit	Protease	4838.93	4042.16	941.545	2939.7		-0.225868	-0.485431	-2.58745	-0.944888
IPI00071509	Plakophilin-1	Cell Adhesion	19159.8	15940	15547.3	211031		0.392331	0.1269	0.0909152	3.85363
IPI00013508	Alpha-actinin-1	Structural	5676.03	2928.29	7350.81	16938.3		-0.459993	-1.41482	-0.0869718	1.11734
IPI00304903	Cornifin-B	Structural	256250	385349	503427	528219		-3.10881	-2.5202	-2.13459	-2.06523
IPI00386598	Small proline-rich protein 2D	Structural	230970	462216	45207.7	40738.1		-2.05166	-1.05079	-4.40472	-4.55491
IPI00013382	Cystatin-SA	Antiprotease	4.79844e+06	4.05052e+06	636787	3.1993e+06		2.76324	2.51879	-0.150438	2.17843
IPI00942117	cysteine-rich secretory protein 3 isoform 1 precursor	Inflammation	1.22333e+06	1.27621e+06	157804	26415.2		1.18901	1.25006	-1.7656	-4.34429
IPI00399007	Ig gamma 2 chain c	Immunoglobulin Mediated Immunity	227786	201211	1.28934e+06	101737		-1.63829	-1.81726	0.862588	-2.80113
IPI00216298	Thioredoxin	Redox Homeostasis, Transcription, Protein Production	683718	678016	2.2682e+06	41387.7		0.335964	0.32388	2.06604	-3.71016
IPI00022429	Alpha-1-acid glycoprotein 1	Acute Phase Response	224022	195136	83168.3	119611		-0.173954	-0.373116	-1.60349	-1.07924
IPI00045418	Small proline-rich protein 2F	Structural	99182.5	100065	442893	823699		-2.88505	-2.87226	-0.726246	0.168912
IPI00021842	Apolipoprotein E	Lipid Metabolism, Inflammation	62278.4	63226.3	17859.9	69071.8		0.0891008	0.110892	-1.7129	0.238465
IPI00000045	Interleukin-1 receptor antagonist protein	Acute Phase Response, IL-1 Signaling, Inflammation, Apoptosis, Cell Adhesion	34012.7	39086.1	2480.9	2340.45		0.634989	0.835568	-3.14215	-3.22623
IPI00296654	Bactericidal/permeability-increasing protein-like 1	Antimicrobial, Inflammation	138386	200746	4411.54	3256.57		3.61202	4.14869	-1.35925	-1.79718
IPI00013890	14-3-3 protein sigma	Cell Metabolism, Cell Differentiaiton, Apoptosis	97663.8	84103.2	70837.6	45222.5		1.11558	0.899916	0.652269	0.00479371
IPI00000874	Peroxiredoxin-1	Cell Proliferation, Redox homeostasis, Inflammation	77398.6	63115.9	56173.8	8.54184e+06		-1.31651	-1.61081	-1.77892	5.46959
IPI00299024	Brain acid soluble protein 1	Cell Proliferation	193773	181563	51435.7	13377.9		0.203972	0.110075	-1.70955	-3.65247
IPI00027846	Neutrophil collagenase	Protease	11729.5	12717.5	18462.3	14898.8		-1.44109	-1.32442	-0.78665	-1.09604
IPI00216975	Tropomyosin alpha-4 chain	Structural	25799.4	20868.7	23821.5	84342.7		-1.2882	-1.5942	-1.40328	0.420723
IPI00012503	Proactivator polypeptide	Lipid Metabolism	71141.7	67524.7	17826.1	105931		0.286066	0.210786	-1.71064	0.860422
IPI00032325	Cystatin-A	Antiprotease	22847.2	26377.5	38462.8	19688.9		-1.33135	-1.12405	-0.579895	-1.54598
IPI01013441	Proteinase 3	Proteolysis	38666.7	47660	8483.55	8025.35		0.196245	0.497931	-1.99211	-2.07221
IPI00008274	Adenylyl cyclase-associated protein 1	Structural, Platelet activation	44820.5	43866.2	70432.9	15195		1.54845	1.51741	2.20055	-0.0121113
IPI00304925	Heat shock 70 kDa protein 1A/1B	Cell Proliferation, Cell Differentiation	29265.8	23034.4	31735.6	58360.7		-0.589437	-0.934865	-0.47255	0.406345
IPI00215983	Carbonic anhydrase 1	Cell Metabolism	4086.06	5340.9	169232	588625		-2.79975	-2.41337	2.5724	4.37075
IPI00006662	Apolipoprotein D	Inflammation	20915.6	13446.9	80853.1	172390		-1.1695	-1.8068	0.781227	1.87353
IPI00646304	Peptidyl-prolyl cis-trans isomerase B	Protein Production	35658.8	29583.7	41385	33103.2		0.491362	0.221904	0.706211	0.384071
IPI00032292	Metalloproteinase inhibitor 1	Cell Differentiation, Cell Growth	75070.9	76557.8	16444.8	16026.9		1.0488	1.0771	-1.14182	-1.17896
IPI00465028	triosephosphate isomerase	Protein Production	56253.6	51855.3	47206.1	23070.2		0.761889	0.644435	0.508916	-0.524024
IPI00027350	Peroxiredoxin-2	Redox Homeostasis, Apoptosis	11100.8	8936.54	2370.41	3037.84		0.20304	-0.10983	-2.02441	-1.6665
IPI00220644	Pyruvate kinase isozymes	Cell Metabolism	61527	50312.1	82887.5	27760.6		0.186112	-0.104202	0.616045	-0.96207
IPI00022371	Histidine-rich glycoprotein	Cytoskeletal Protein, Cell Metabolism	1659.93	2425.22	6293.54	3190.51		-0.971563	-0.42457	0.951189	-0.0288983
IPI00025753	Desmoglein-1	Structural, Cell Adhesion	58259.3	63626.3	15547.9	10917.2		1.94229	2.06943	0.0365297	-0.473593
IPI00329108	Sciellin	Cell Differentiation	26325.9	20977.7	33168	6173.42		0.00959811	-0.318033	0.342907	-2.08275
IPI00026256	Filaggrin	Cell Differentiation	19163.2	12038.7	30.8841	196.718		1.82773	1.15707	-7.44953	-4.77834
IPI00011229	Cathepsin D	Apoptosis, MHC Immunity	22707.1	20220.7	9553.48	6000.8		1.00363	0.836317	-0.24542	-0.916291
IPI00014625	Calcium-activated chloride channel regulator 1	Ion Binding	9043.04	7372.37	50816.2	18864.3		0.280003	-0.0146766	2.77041	1.34078
IPI00329801	Annexin A5	Wound Healing	5790.17	5706.57	12036.9	7179.87		-0.558945	-0.579927	0.496847	-0.248591
IPI00216694	Plastin-3	Structural	5913.19	5386.81	2750.49	6566.44		0.0390181	-0.0954865	-1.06523	0.190193
IPI00020986	Lumican	Carbohydrate Metabolism, Transcription	10759.6	9305.47	20054.7	18500.6		-0.163754	-0.37323	0.734561	0.618193
IPI00219077	Leukotriene A-4 hydrolase	Inflammation	12438.4	9758.68	21698.2	3717.42		1.46252	1.11248	2.26529	-0.279908
IPI00022255	Olfactomedin-4	Cell Adhesion	19812	24116.5	22313.1	52749.9		-0.950895	-0.667246	-0.77938	0.461899
IPI00019943	Afamin	Cell Metabolism	7516.95	8979.17	81433.4	36073.1		-0.846723	-0.590288	2.59068	1.41598
IPI00009342	Ras GTPase-activating-like protein IQGAP1	Cell Metabolsim, Inflammation	6386.65	6687.45	5474.88	130425		-1.38328	-1.31688	-1.60551	2.96874
IPI00410714	Hemoglobin subunit alpha	Ion Binding, Oxygen Transport	322270	344156	88731.8	59953.5		1.29349	1.38828	-0.567257	-1.13286
IPI00418153	Immunoglobulin Heavy Constant mu	Immunoglobulin Mediated Immunity	181277	180270	760671	1.40179e+06		-1.91889	-1.92693	0.150184	1.03211
IPI00021854	Apolipoprotein A-II	Lipid Metabolism, Inflammation	2442.5	3623.02	7539.02	26034.4		-1.96512	-1.39629	-0.339102	1.44887
IPI00002851	Cystatin-D	Antiprotease	773105	909884	31694.4	331505		3.01135	3.24637	-1.59701	1.78972
IPI00027463	Protein S100-A6	Cell Proliferation	127363	118176	681958	107321		-0.318365	-0.42637	2.10237	-0.565376
IPI00008580	Antileukoproteinase	Antiprotease, Antimicrobial	610477	609948	53258.3	128778		0.902489	0.901239	-2.61637	-1.34257
IPI00027769	Neutrophil elastase	Protease	58373.7	50967.5	50126.8	136086		-1.52991	-1.72565	-1.74965	-0.308783
IPI00291488	Isoform 1 of WAP four-disulfide core domain protein 2	Protease	772073	709039	45821.4	69437.9		0.60662	0.483747	-3.46802	-2.86832
IPI00013895	Protein S100-A11	Cell Differentiation	120680	128887	54988.5	106273		-0.820213	-0.72529	-1.95419	-1.00362
IPI00152154	Mucin-7	Antimicrobial	893175	901505	22598.4	76827.5		3.03787	3.05126	-2.26678	-0.501378
IPI00004656	Beta-2-microglobulin	MHC Immunity	586090	581600	19610.3	20584.8		2.74205	2.73095	-2.15939	-2.08943
IPI00887169	coatamer protein complex, subunit 1	Uknown	82438.6	79143.9	278210	14692.9		-0.138324	-0.197167	1.61646	-2.62652
IPI00453473	Histone H4	Structural	79931.8	68007.1	8120.65	37984.4		1.3558	1.12271	-1.94331	0.282433
IPI00829640	IGM	Immunoglobulin Mediated Immunity	847836	819219	2.4958e+06	2.39069e+06		0.110977	0.0614405	1.66862	1.60655
IPI00304808	Isoform 1 of Kallikrein-1	Proteolysis, Wound healing	268437	242141	198988	137523		1.748	1.59926	1.31609	0.78308
IPI00218733	Superoxide dismutase [Cu-Zn]	Redox homeostasis	22960.9	13434.3	20749.8	55123.4		-1.42344	-2.1967	-1.56953	-0.15996
IPI00219757	Glutathione S-transferase P	Antimicrobial, Inflammation	41685.6	46719.2	6041.05	3288.04		1.19038	1.35484	-1.5963	-2.47387
IPI00220143	Maltase-glucoamylase, intestinal	Cell Metabolism	86208.1	77860.6	73479.8	10188.1		0.799243	0.652313	0.568766	-2.2817
IPI00295741	Cathepsin B	Cell Signaling, Inflammation	30674.9	30262.8	799438	32830.9		-1.92057	-1.94008	2.78329	-1.82257
IPI00032293	Cystatin-C	Antiprotease	157460	141544	50312.6	31553.8		1.82904	1.6753	0.183044	-0.490061
IPI00152418	Decay-accelerating factor splicing variant 5	Complement Cascade, Inflammation, Antimicrobial	119826	119523	174978	58728.5		-0.00430488	-0.0079518	0.541935	-1.03311
IPI00843975	Ezrin	Structural	14803.1	15081.1	19104.4	2994.84		0.530712	0.557555	0.898713	-1.77464
IPI00419585	Peptidyl-prolyl cis-trans isomerase A	Protein Synthesis	107690	103366	19631.3	175359		0.805909	0.746793	-1.64975	1.50934
IPI00784842	Putative uncharacterized protein DKFZp686G11190	Uknown	137998	116190	175799	13106.9		0.857547	0.609384	1.20683	-2.5387
IPI00293665	Keratin, type II cytoskeletal 6B	Structural	169013	136118	87563.5	91790.9		0.681506	0.369235	-0.267222	-0.199201
IPI00301579	Epididymal secretory protein E1	Semen Protein	87793.1	83748.1	101062	48853.1		-0.476939	-0.544989	-0.273872	-1.3226
IPI00297030	Transmembrane protease serine 11E	Protease	14457.3	15238.1	9442	9202.74		-1.43792	-1.36204	-2.05256	-2.08959
IPI00022432	Transthyretin	Cell Signaling	57422.8	52241.6	81182.2	24119.5		-0.165045	-0.30147	0.334496	-1.41647
IPI00011302	CD59 glycoprotein	Complement Cascade, Inflammation, Antimicrobial	23582.8	19875.4	75365.4	11770		-1.47683	-1.72358	0.199338	-2.47946
IPI00022895	Alpha-1B-glycoprotein	Uknown	50031.7	54663.3	373393	261654		-1.05118	-0.923449	1.8486	1.33557
IPI00021405	Prelamin-A/C	Structural	17341.2	11210.9	989192	477018		-1.40646	-2.03577	4.42751	3.3753
IPI00075248	CALM3 protein	Cell Proliferation, Platelet Degranulation	39936.4	49720.6	4226.45	8702.37		0.749392	1.06553	-2.49079	-1.44883
IPI00335168	Myosin light polypeptide 6	Cell Migration	38591.7	36520.1	36376.2	75354.5		0.197276	0.117677	0.111982	1.16268
IPI00298971	Vitronectin	Cell Adhesion	13144.1	15520.9	12138.7	46381.3		-0.740188	-0.50039	-0.854987	1.07894
IPI00219446	Phosphatidylethanolamine-binding protein 1	Protease	17031.2	21164.2	14739.4	9649.84		1.31543	1.62887	1.10692	0.495819
IPI00031564	Isoform 1 of Gamma-glutamylcyclotransferase	Cell Metabolism, Apoptosis	27230.6	23836.2	163919	150207		-1.95048	-2.14256	0.639194	0.513164
IPI00829956	Rheumatoid factor C6 light chain (Fragment)	Uknown	20308.6	19592.8	45006.6	28119.5		-0.894289	-0.946052	0.253759	-0.424808
IPI00027341	Macrophage-capping protein	Structural	13006.6	10593	49099.8	61774.1		-1.11139	-1.40751	0.805086	1.13637
IPI00022733	45 kDa protein	Uknown	5522.46	5203.94	3312.33	945.547		2.78896	2.70326	2.0515	0.242874
IPI00009123	Nucleobindin-2	Ion Binding	21309.8	14595.5	88834	3431.48		1.27789	0.731897	3.33749	-1.35672
IPI00019755	Glutathione S-transferase omega-1	Cell Metabolism	3536.83	1502.52	6796.43	2611.19		-0.663514	-1.89859	0.278804	-1.10126
IPI00479145	Keratin, type I cytoskeletal 19	Structural	8079.37	6708.51	32089.1	1910.04		1.06044	0.79219	3.05021	-1.0202
IPI00010133	Coronin-1A	Inflammation, Cytoskeletal Protein	25695.7	27631.4	18151.6	56414.7		0.136114	0.240895	-0.36532	1.27066
IPI00025084	Calpain small subunit 1	Cell Proliferation	4820.13	4852.37	50412.8	11887.7		-1.81141	-1.80179	1.57524	-0.509076
IPI00396485	Putative elongation factor 1-alpha-like 3	Protein Synthesis	32097.6	25595.8	12900.2	12810.2		2.03938	1.71282	0.724307	0.714204
IPI00643202	Serpin B12	Antiprotease	2522.06	2645.01	611.261	2307.01		-1.02512	-0.956455	-3.06987	-1.1537
IPI00016255	Phospholipase B-like 1	Inflammation, Antimicrobial	7396.86	6382.4	36891.4	19803.7		-1.62191	-1.83473	0.696386	-0.201125
IPI00985211	Similar to VH-3 family (VH26)D/J protein	Immunoglobulin Mediated Immunity	20590.1	25722.9	249705	213056		-1.60254	-1.28144	1.99766	1.76867
IPI00305461	Inter-alpha (Globulin) inhibitor H2	Cell Metabolism	1662.76	2199.19	27089.3	18506		-2.29689	-1.89349	1.72919	1.17945
IPI00006988	Resistin	Cell Signaling	11957.4	4325.95	30260.7	46572.2		-0.564171	-2.03098	0.77537	1.3974
IPI00296183	Aldehyde dehydrogenase, dimeric NADP-preferring	Cell Metabolism	18556.2	23415.9	9856.69	19407.6		1.49152	1.8271	0.578787	1.55623
IPI00003815	Rho GDP-dissociation inhibitor 1	Apoptosis, Cell Adhesion, Cell Motility	22295.4	21580.3	23050.7	362.871		2.0446	1.99757	2.09266	-3.89655
IPI00025204	CD5 antigen-like	Apoptosis, Immune Regulation	7059.6	8472.21	13255.5	6848.78		-0.654935	-0.391784	0.254002	-0.698674
IPI00021085	Peptidoglycan recognition protein 1	Antimicrobial	5104.51	7592.64	1194.39	2155.56		-0.00505757	0.567773	-2.10056	-1.24877
IPI00025318	SH3 domain-binding glutamic acid-rich-like protein	Uknown	21136.1	21693.1	88320.6	37255.7		-0.605263	-0.567736	1.45778	0.21249
IPI00291867	Complement Factor I	Complement Cascade	1951.08	3272.32	5829.97	4498.41		-0.572664	0.173375	1.00655	0.632474
IPI00292530	Inter alpha trypsin inhibitor heavy chain 1	Antiprotease, Inflammation	6394.43	8201.58	10393.3	70926.4		0.223717	0.582803	0.924487	3.69515
IPI00441498	Folate receptor alpha	Apoptosis	30172.5	32064.8	146.115	1355.52		2.28534	2.3731	-5.40465	-2.19097
IPI00032179	Antithrombin-III	Antiprotease, Wound healing	2751.05	3881.64	1146.17	2162.64		-1.0881	-0.591421	-2.35127	-1.4353
IPI00008223	UV excision repair protein RAD23 homolog B	Cell Metabolsim	6128.14	5184.32	160085	43623.1		-2.15335	-2.39465	2.55389	0.678223
IPI00027201	Mucin-2	Antimicrobial	6686.33	5540.93	118344	28096.7		-1.08501	-1.35609	3.06062	0.986105
IPI00219018	Glyceraldehyde-3-phosphate dehydrogenase	Cell Metabolism	19358.4	21870.6	7914.1	2640.6		0.708944	0.884972	-0.581522	-2.16508
IPI00026270	Carboxypeptidase M	Proteolysis	66.5245	44.154	0.705791	85.3015		-1.67375	-2.26509	-8.23225	-1.31506
IPI00386755	ERO1-like protein alpha	Apoptosis, Redox Homeostasis	9303.92	8285.12	21904.1	24542.4		-0.582526	-0.749841	0.652769	0.81684
IPI00017672	Purine Nucleoside Phosphorylase	Inflammation, Cell Differentiation	299.357	366.126	8011.98	375.985		-0.917558	-0.627084	3.82466	-0.58875
IPI00220301	Peroxiredoxin-6	Lipid Metabolism	10246.8	9766.23	32409.6	9966.96		0.636382	0.567083	2.29763	0.596434
IPI00022420	Retinol binding protein 4	Cell Signaling, Cell Transport	641.55	2781	10449.7	322.476		-1.73009	0.385882	2.29567	-2.72246
IPI00005688	Zinc finger protein 185	Cell Proliferation, Cell Differentiation	2309.54	2425.89	3523.94	10100.2		-1.86371	-1.7928	-1.25412	0.264993
IPI00480121	Kallikrein-10	Cell Proliferation	5239.46	3553.5	2474.06	1515.57		-0.455795	-1.01597	-1.53833	-2.24535
IPI00060181	EF-hand domain-containing protein D2	Inflammation	5696.17	6221.26	1817.96	10165.5		0.908588	1.0358	-0.739084	1.74421
IPI00291792	Integrin beta-2	Cell Adhesion, Complement Cascade, Inflammation	4683.45	4246.6	2914.17	369.973		0.0370462	-0.104219	-0.647441	-3.62504
IPI00550363	21 kDa protein	Cell Metabolism	6142.05	4726.3	433.172	2615.08		1.95323	1.57522	-1.87248	0.721365
IPI00305477	Cystatin-SN	Antiprotease	572165	338657	157940	160881		1.60546	0.848853	-0.251595	-0.224974
IPI00784985	Ig Kappa chain Light	Immunoglobulin Mediated Immunity	95001.7	93005	325186	1.0153e+06		-1.50822	-1.53886	0.267023	1.90959
IPI00218131	Protein S100 A12	Inflammation	51431	42426.5	32016	29991.2		-0.26736	-0.545032	-0.951205	-1.04546
IPI00017987	Cornifin-A	Structural	54304.6	92197.9	30856.7	17997.1		-1.73529	-0.971628	-2.55078	-3.3286
IPI00807428	Putative uncharacterized protein	Unknown	215826	204418	1.76386e+06	1.28125e+06		-1.26874	-1.34708	1.76206	1.30088
IPI00981659	Similar to Cold agglutinin FS-1 H-chain	Unknown	51558.5	47962.1	217068	1474.08		0.0732463	-0.0310699	2.14711	-5.05507
IPI00023845	Kallikrein-6	Protease	15114.8	13097.5	86638.9	44384.5		-2.40197	-2.60864	0.117085	-0.847874
IPI00171611	Histone H3.2	Structural	45320.5	35860.2	766.932	14268.2		2.31117	1.97339	-3.57375	0.643808
IPI00816314	Putative uncharacterized protein DKFZp686I15196	Unknown	125212	134657	57177.3	4879.06		0.912549	1.01747	-0.218306	-3.76907
IPI00930073	Keratin 6E (KRT6E), mRNA	Structural	159591	120980	759421	1.55275e+06		-1.29177	-1.69138	0.958747	1.9906
IPI00024284	Basement membrane-specific heparan sulfate proteoglycan core protein	Structural	8048.02	4732.69	190462	105677		-0.952838	-1.71881	3.61189	2.76205
IPI00829827	13 kDa protein	Unknown	85629	85490.1	95053	50710.4		-0.343989	-0.346332	-0.193357	-1.09981
IPI00010182	Acyl-CoA-binding protein	Cell Metabolism	270593	264667	40221.1	81884.3		0.36186	0.329916	-2.38824	-1.36261
IPI00021536	Calmodulin-like protein 5	Cell Differentiation	24589.9	24713.7	9975.41	4694.82		-0.15085	-0.143605	-1.45247	-2.53977
IPI00384401	Myosin-reactive immunoglobulin kappa chain variable region	Immunoglobulin Mediated Immunity	27880.4	21869.8	1.03123e+06	1.29882e+06		-2.28555	-2.63586	2.92343	3.25625
IPI00019869	Protein S100-A2	Cell Migration	25430.5	23703.6	43730.9	468762		-1.48639	-1.58784	-0.70429	2.71784
IPI00009792	Ig heavy chain V-I region V35	Immunoglobulin Mediated Immunity	48721.6	52229.9	1.02758e+06	314393		-1.976	-1.87568	2.42255	0.713938
IPI00550162	V2-17 protein	Immunoglobulin Mediated Immunity	66772.3	49296.1	27816	157177		-0.34725	-0.785025	-1.61059	0.887821
IPI00020091	Alpha-1-acid glycoprotein 2	Acute Phase Response	4900.73	4166.56	29345.1	10347.7		-1.33947	-1.57361	1.24259	-0.261221
IPI00022890	Ig lambda chain V region 4A	Immunoglobulin Mediated Immunity	21888.6	18714.2	2045.05	2914.27		0.656627	0.430581	-2.76334	-2.25234
IPI00783287	Immunglobulin heavy chain variable region (Fragment)	Immunoglobulin Mediated Immunity	26742.6	27517.8	20880.4	15233.6		-0.0342683	0.00695907	-0.391255	-0.846152
IPI00645363	Putative uncharacterized protein DKFZp686P15220	Unknown	119632	117513	32600.4	246056		0.168727	0.142944	-1.70691	1.20911
IPI00473011	Hemoglobin subunit delta	Oxygen Transport	13256.6	15534.4	151938	823782		-1.34447	-1.11572	2.17423	4.61301
IPI00023020	Semenogelin-1	Semen Protein	545.743	713.652	10175.7	980.313		-2.34375	-1.95675	1.87701	-1.49873
IPI00789324	Junction plakoglobin	Structural	34259.3	28151.8	34120	22647		0.234699	-0.0485718	0.22882	-0.362478
IPI00025415	Semenogelin-2	Semen Protein	5017.88	3130.63	5016.48	1372.4		0.975918	0.295292	0.975516	-0.894455
IPI00003590	Sulfhydryl oxidase 1	Redox Homeostasis	5949.81	6022.06	33605.3	77630.9		-1.99623	-1.97881	0.501545	1.70949
IPI00218319	Tropomyosin alpha-3 chain	Structural	25802.5	25257.3	8126.3	1727.75		0.732697	0.701884	-0.934144	-3.16785
IPI00027722	Chymotrypsin-like elastase family member 2A	Protease	4695.78	3315.07	661339	475544		-2.82276	-3.32508	4.31512	3.83931
IPI00016832	Proteasome subunit alpha type-1	MHC Immunity	6779.13	6838.64	11108	5503.01		0.218325	0.230933	0.930755	-0.082555
IPI00010896	Chloride intracellular channel protein 1	Ion Binding	59.6788	38.5188	579.516	191.203		-2.05127	-2.68292	1.22829	-0.371453
IPI00014544	Glycodelin	Protein transport	190.746	327.238	4922.62	3561.76		-3.18659	-2.40791	1.50311	1.03627
IPI00604590	Nucleoside diphosphate kinase	Cell Metabolism	11952.4	8633.22	298850	272094		-1.17955	-1.64888	3.4645	3.32918
IPI00414896	Ribonuclease T2	Cell Metabolism	31086.9	26771.8	1116.98	2772.67		1.39381	1.17822	-3.40482	-2.09315
IPI00748145	Guanine nucleotide-binding protein G(i) subunit alpha-2	Cell Proliferation	11792	21472.3	974.14	155.534		1.903	2.76767	-1.69454	-4.34143
IPI00829834	Ig kappa chain V-III region VH (Fragment)	Immunoglobulin Mediated Immunity	12012.5	9503.7	133.551	37900.6		0.767727	0.429757	-5.72327	2.42542
IPI00062120	Protein S100-A16	Ion Binding	13809.5	18785.6	551.112	282.815		1.8249	2.26886	-2.82227	-3.78476
IPI00297444	CD177 antigen	Inflammation	7473.96	9378.15	6851.61	8496.44		-0.881632	-0.554202	-1.00706	-0.696647
IPI00221224	Aminopeptidase N	Angiogenesis, Cell Differentiation, Inflammation	7110.55	4427.04	308401	37108.8		-0.791616	-1.47523	4.64709	1.59211
IPI00002745	Cathepsin Z	Cell Metabolism, Cytoskeletal Protein	15692.2	14965.3	53048	63700.4		-1.22245	-1.29088	0.534801	0.798804
IPI00005969	F-actin-capping protein subunit alpha-1	Structural, Cytoskeletal Protein	12933	12144	4228.83	5362.64		0.432515	0.341695	-1.18021	-0.83753
IPI00027019	Proline-rich protein 4	Unknown	7343.06	9712.76	4627.73	3616.92		1.67207	2.07557	1.00599	0.650452
IPI00218646	Cytochrome B-245 Heavy chain	Cell Metabolism	5091.91	9618.01	1777.26	9681.31		-0.275034	0.6425	-1.79359	0.651963
IPI00018236	Ganglioside GM2 activator	Lipid Metabolism	3986.53	2079.07	4725.61	7183.16		-1.04984	-1.98904	-0.804476	-0.200357
IPI00026185	Isoform 1 of F-actin-capping protein subunit beta	Wound Healing, Structural	50436.2	71683.8	267649	21436.6		0.436688	0.943874	2.8445	-0.797697
IPI00307485	Chymotrypsin-like elastase family member 3B	Proteolysis, Cholesterol Metabolism	9134.61	6464.47	704461	200265		-1.7402	-2.23901	4.52883	2.71423
IPI00216008	Isoform Long of Glucose-6-phosphate 1-dehydrogenase	Cell Metabolism	4559.86	4552.65	11052.6	3818.08		-0.208417	-0.2107	1.0689	-0.464559
IPI00382500	Ig heavy chain V-III region GAL	Immunoglobulin Mediated Immunity	17650.6	23472.4	2945.41	10694.4		0.672088	1.08334	-1.91109	-0.0507672
IPI00010290	FABP1 protein (Fragment)	Lipid Metabolism	303.412	5959.4	9332.77	166340		-4.5603	-0.264481	0.382657	4.53835
IPI00020599	Calreticulin	MHC Immunity, Cell Differentiation, Cytoskeletal Protein, Signal Transduction, Transcription	53673.1	39803.3	3.87958e+06	3.83168e+06		-1.77702	-2.20833	4.39854	4.38061
IPI00010214	Protein S100-A14	Apoptosis	24755.6	22303.9	1084.65	685.677		2.45194	2.30148	-2.06051	-2.72214
IPI00295542	Nucleobindin-1	Ion Binding	8080.02	5121.91	1160.3	1480.92		2.09992	1.44224	-0.699941	-0.34795
IPI00827847	Bactericidal permeability-increasing protein	Antimicrobial	5758.16	4538.78	5798.18	5537.61		-0.740381	-1.08368	-0.730387	-0.796724
IPI00554711	Junction plakoglobin	Cell Adhesion	7235.51	7621.76	1295.3	311.188		0.993582	1.06861	-1.48823	-3.54565
IPI01018986	Calcium-activated chloride channel regulator 4	Cell Transport	569.407	737.129	0.785208	34914.8		-0.154762	0.217695	-9.65693	5.78347
IPI00307446	Cadherin-related family member 2	Cell Adhesion	296.74	499.542	4918.67	382.519		-1.96964	-1.21824	2.08135	-1.60331
IPI00014287	folate receptor gamma precursor	Cell Metabolism	246.713	394.171	876.471	156901		-4.04022	-3.36423	-2.21134	5.2726
IPI00166768	TUBA1C protein	Cytoskeletal Protein, Structural	26202.1	16021.1	410.468	1434.17		3.12652	2.41681	-2.86975	-1.06487
IPI00783313	Glycogen phosphorylase, liver form	Cell Metabolism	4022.8	4206.29	5313.03	563.408		1.27905	1.3434	1.68039	-1.5569
IPI00005159	Acin-related protein 2	Cell Migration	7379.94	6906.32	127759	8208.75		-0.136288	-0.231981	3.97738	0.0172655
IPI00879573	Heparin cofactor 2	Inflammation, Wound healing	316.55	23.2711	20421.6	9680.49		-0.946686	-4.71251	5.06484	3.98789
IPI00023011	Submaxillary gland androgen-regulated protein 3B	Unknown	12541.1	8483.3	13810	10547.1		1.65516	1.09119	1.79421	1.40534
IPI00298994	Talin-1	Structural, Cell Signaling, Cell Adhesion, Cytoskeletal Protein	682.533	676.742	382.471	868.172		-0.384114	-0.396408	-1.21966	-0.0370321
IPI00304273	Apolipoprotein A-IV	Lipid Metabolism	248.014	293.365	59415.1	245202		-3.52052	-3.27825	4.38374	6.42881
IPI00011261	Complement component C8 gamma chain	Complement Cascade, Inflammation, Antimicrobial	620.872	430.904	503.408	1481.03		-0.423302	-0.950233	-0.72587	0.830932
IPI00554648	Keratin, type II cytoskeletal 8	Structural	437.893	1442.36	7001.02	9377.12		-2.31843	-0.598649	1.68049	2.10207
IPI00032291	Complement C5	Complement Cascade, Inflammation, Antimicrobial	233.156	408.78	204.098	344.437		-0.597716	0.212311	-0.789753	-0.0347734
IPI00023711	Envoplakin	Structural	3190.69	3035.28	334.164	468.062		1.32098	1.24894	-1.93426	-1.44812

## Sheet: Uncommon Proteins
R#: Replicate Number
SF: Salivary Fluid
RL: Rectal Lavage Fluid
			Normalized abundance
Accession	Description	Functional Annotation	R1 SF	R2 SF	R1 RL	R2 RL
IPI00885176	Tistis- and ovary-specific PAZ domain-containing protein 1	Unknown	0.0354496	0.0596291	0	0
IPI00739940	Protein furry homolog-like	Transcription	2.7067	3.29228	0	0
IPI00018278	Histone H2A.V	Structural	2.59771	3.3852	0	0
IPI00294004	Vitamin K-dependent protein S	Cell Metabolism	0	0	2.49131	0.649718
IPI00025252	Protein disulfide-isomerase A3	Protein Folding	4.39683	0.739964	0	0
